# Supplementary material for: Development of a Questionnaire to Measure Public Perceptions of the Role of Community Pharmacy in Public Health (PubPharmQ)
Source: Pharmacy (Basel). 2023 Sep 8;11(5):141. doi: 10.3390/pharmacy11050141 (PMC10514790; doi:10.3390/pharmacy11050141)
Supplement: Supplementary file 1 [file pharmacy-11-00141-s001.zip]

Archive with 1 entries (1 files):
- pharmacy-2556654-supplementary.pdf
